# Supplementary material for: Health care provider and client experiences of counselling on depot medroxyprogesterone acetate subcutaneous (DMPA-SC) for self-injection in Malawi
Source: PLOS Glob Public Health. 2023 Nov 30;3(11):e0002057. doi: 10.1371/journal.pgph.0002057 (PMC10688740; doi:10.1371/journal.pgph.0002057)
Supplement: S1 Data — (ZIP) [file pgph.0002057.s001.zip]

Archive with 36 entries (36 files):
- S2/About this dataset.txt
- S2/C0.3 client prev experience PAIM only.doc
- S2/C0.3 client prev experience SI only.doc
- S2/C0.4 client access to FP services.doc
- S2/C2.1.1 community avail of injectables.doc
- S2/C2.1.2 reduced trips to facility.doc
- S2/C2.2 other barriers to client access.doc
- S2/C2.2.1 stockouts + client access.doc
- S2/C3.1 other enablers of client uptake.doc
- S2/C3.1.1 practice of SI in training.doc
- S2/C3.1.2 client confidence after couns.doc
- S2/C3.2 other barriers to client uptake.doc
- S2/C3.2.1 lack of SI practice in training.doc
- S2/C3.2.2 lack of client conf after couns.doc
- S2/C3.3 couns vs video PAIM only.doc
- S2/C3.3 couns vs video SI only.doc
- S2/C3.3.1 recos couns PAIM only.doc
- S2/C3.3.1 recos couns SI only.doc
- S2/C3.3.2 client percept good couns.doc
- S2/C3.3.3 client percept poor couns.doc
- S2/C3.4 client percept time to train.doc
- S2/P1.1.1 provider positive percept.doc
- S2/P1.2.1 provider negative percept.doc
- S2/P3.1 oth enablers of prov integration.doc
- S2/P3.1.1 reduced provider workload.doc
- S2/P3.1.2 provider couns skill-ability.doc
- S2/P3.1.3+P3.2.1 prov use of IEC-demo materials.doc
- S2/P3.1.4 provider support to couns.doc
- S2/P3.1.5+P3.2.3 prov percept ease-diff couns.doc
- S2/P3.2 oth barriers to prov integration.doc
- S2/P3.2.2 stockouts + prov couns.doc
- S2/P3.3 couns approach FAC only.doc
- S2/P3.3 couns approach HSA only.doc
- S2/P3.3.1 diff in couns by client group.doc
- S2/P3.3.2 inclusion of practice opps.doc
- S2/P3.4 prov percept time to train.doc
