# Supplementary material for: Health care provider and client experiences of counselling on depot medroxyprogesterone acetate subcutaneous (DMPA-SC) for self-injection in Malawi
Source: PLOS Glob Public Health. 2023 Nov 30;3(11):e0002057. doi: 10.1371/journal.pgph.0002057 (PMC10688740; doi:10.1371/journal.pgph.0002057)
Supplement: S1 Data — (ZIP) [file pgph.0002057.s001.zip › S2/About this dataset.txt]

# Malawi DMPA-SC counselling paper - code reports
---
Ministry of Helath (MOH) Malawi and Clinton Health Access Initiative (CHAI) collaborated in 2021 to conduct a cross-sectional qualitative study investigating the barriers and enablers to DMPA-SC SI uptake in Malawi, including a specific emphasis on understanding the contraceptive counselling interaction between providers and clients, from both perspectives.
Study sites were six randomly-sampled public sector facilities in three randomly-sampled districts (Nkhotakota, Mzimba South, Zomba) – one district from each of Malawi’s three regions. 
Only public facilities that provided 10 or more DMPA-SC services per month were included in the sampling frame, to ensure enough injectable clients could be sampled. 
At each site, providers and injectable clients were purposively sampled.

This dataset contains the exported anonymized qualitative code reports from Dedoose software for the codes (themes) that are relevant to the topic of provider and client perspectives on counselling on DMPA-SC. 
The code reports have been provided rather than full transcripts due to concerns about narrative descriptions in the full transcripts making them possibly re-identifiable.
These code reports were summarized thematically. For some themes (for example, the counselling messages covered during provider role-plays), a ‘framework approach’ was used, charting the coded data into a matrix to allow comparability across in-depth interviews and against national in-service training content (provided by MOH). 


## Description of the data and file structure

Code reports are a set of quotes/excerpts from qualitative in-depth interview transcripts that relate to a particular code (theme). Each code report should be treated as a 'subset' of the full dataset, and should be analyzed in the context of the other code reports (i.e. not in isolation).
The codebook (library of codes) for this study were agreed through a process of three qualitative researchers triple-coding several transcripts. These agreed codes were then applied to the remainder of the transcripts (first through double coding, then single coding) until all transcripts were fully coded.
Code reports also contain brief anonymized descriptors relating to the participant/respondent (e.g. age group, location, cadre) - to aid with participant sub-group analyses.
Code reports are not mutually exclusive, as different quotes/excerpts may be coded to multiple codes. Therefore, quotes/excerpts may be repeated across code reports.
Code reports from the study that are not relevant to counselling on DMPA-SC are not included. These can be requested from the authors.

## Sharing/Access information

Links to other publicly accessible locations of the data:
  * None.

Data was derived from the following sources:
  * In-depth interviews with 24 healthcare providers including 18 Health Surveillance Assistants (HSAs) and 6 facility-based providers
  * In-depth interviews with 40 injectable contraception clients including 15 clients who had self-injected subcutaneous depot medroxyprogesterone acetate (DMPA-SC) in the last 9 months and 25 clients who had received a provider administered injectable (DMPA-IM or DMPA-SC) in the last 9 months


## Code/Software

These code reports were exported from Dedoose software into Microsoft Word for thematic and framework analysis.
